# Supplementary material for: Rubber-like PTFE Thin Coatings Deposited by Pulsed Electron Beam Deposition (PED) Method
Source: Polymers (Basel). 2024 Apr 25;16(9):1205. doi: 10.3390/polym16091205 (PMC11085439; doi:10.3390/polym16091205)
Supplement: Supplementary file 1 [file polymers-16-01205-s001.zip]

Archive with 1 entries (1 files):
- polymers-2960768-supplementary.pdf
